# Supplementary material for: Rod–Coil Block Copolymer: Fullerene Blend Water-Processable Nanoparticles: How Molecular Structure Addresses Morphology and Efficiency in NP-OPVs
Source: Nanomaterials (Basel). 2021 Dec 29;12(1):84. doi: 10.3390/nano12010084 (PMC8746663; doi:10.3390/nano12010084)
Supplement: Supplementary file 1 [file nanomaterials-12-00084-s001.zip]

Archive with 1 entries (1 files):
- nanomaterials-1508452-supplementary.pdf
